# Supplementary material for: Inclusion of a retroviral protease enhances the immunogenicity of VLP-forming mRNA vaccines against HIV-1 or SARS-CoV-2 in mice
Source: Sci Transl Med. Author manuscript; Available in PMC 2025 Jun 10. (PMC12151460; doi:10.1126/scitranslmed.adt9576)
Supplement: Data file S1 [file NIHMS2079224-supplement-Data_file_S1.xlsx]

## Sheet: In vitro Pro expression
Individual primary data for in vitro Pro expression experiments
Total amount of cleaved Gag p27 protein in cells transfected with mRNA encoding Gag and Pro (Fig. 1B)
pro:gag mRNA ratio	1:5				1:10				1:20				1:40				1:80				0
p27 (pg/mL)	18304	12484.9	10068	8844	25804	20422.3	17747	12758	46751	30789.6	20432	19302	64346	43159.1	39110	30998	83425	57697.5	54397	47814	1520	931.501	5010	4411
Cell viability (%)	56	54	46	49	59	61	54	54	62.7	66	58	57	68.6	72	64	66	75	75	72	74	85.3	88	86	83
HIV-1 VLP-associated Gag p27 protein released by cells transfected with mRNA encoding Gag and Pro (Fig. 1C)
pro:gag mRNA ratio	1:5				1:10				1:20				1:40				1:80				0
p27 (pg/mL)	20	22	46	48	20	25	47	59	144	150	466	772	2320	2360	4040	1818	1440	1418	556	783	240	244	112	108
HIV-1 VLP-associated Gag p27 protein produced with different Gag-Pol constructs (Fig. 2B)
mRNA transfected	Gag alone				Gag+Pro				Gag+Gag-Pol WT				Gag+Gag-Pol COlow				Gag+Gag-Pol COhi				Gag+Gag-Pol NF				Gag+Gag-Pol NFtr
p27 (pg/mL)	11.6	16.8	31	208	5037.11	3092.67	10010	4100	508.41	904.5	212	1250	139.98	85.05	64	454	41474.5	22847.8	12345	13787	80154.9	50585.8	54106	44127	16015.7	26409.3	9853	11347
HIV-1 VLP-associated Gag p27 protein produced with different amounts of Gag-Pol NF (Fig. 2C)
gag-pol:gag mRNA ratio	1:2				1:5				1:10				1:15				1:20
p27 (pg/mL)	40154.9	50585.8	44123	45492	67980	57200	60055	43069	73020	67111	75886	58378	61030	52200	40255	28510	32529	15590	30989	11663
SARS-CoV-2 VLP-associated Gag p27 protein produced with different amounts of Gag-Pol NF (Fig. 6B)
gag-pol:gag mRNA ratio	1:2				1:5				1:10				1:15				1:20
p27 (pg/mL)	23192	30112	20008	34099	51980	38040	45511	18665	87400	60856	90579	49991	60270	47788	55500	41788	61050	37203	12108	35822
SARS-CoV-2 VLP-associated Gag p27 protein produced with with different amounts of Gag-Pol COhi (Fig. 6C)
gag-pol:gag mRNA ratio	1:2				1:5				1:10				1:15				1:20
p27 (pg/mL)	12123	7321	8881	9134	23120	12997	29973	20432	49370	35358	35676	28879	43540	34002	41528	18633	46190	24910	22200	18627

## Sheet: HIV-1 immunization
Individual primary data for HIV-1 Env trimer binding and neutralization
HIV-1 426c trimer binding (Fig. 4C)
Immunization group	Day 28								Day 42								Day 57								Day 85								Day 112								Day 126								Day 155
Env	0.695	0.556	0.341	0.759	0.607	0.634	0.463	0.722	0.933	1.206	0.82	1.24	0.96	1.827	1.22	0.978	84.326	155.723	58.957	62.135	42.375	97.913	24.856	72.529	116.189	141.083	35.88	71.692	67.804	106.693	82.033	96.305	51.31	39.106	30.166	39.257	45.114	98.479	27.497	47.242	55.8748	33.6797	33.4926	39.2182	66.6236	92.9254	52.5644	66.0483	80.6174
Env+Gag	0.758	0.931	3.374	1.076	0.563	0.836	0.966	0.511	0.667	1.31	4.238	1.618	0.798	1.005	4.325	0.609	78.862	85.593	50.803	50.798	47.671	93.749	183.099	52.727	77.769	91.4	76.095	64.819	58.178	113.905	147.144	73.416	44.692	57.777	25.391	39.132	42.345	98.97	137.273	61.391	74.276	66.1864	34.2634	61.9646	50.6798	84.7717	103.101	98.681	88.1968
Env+Gag+Gag-Pol 1:5	0.486	0.675	0.678	0.697	3.12	1.998	1.127	0.711	0.477	0.769	1.75	0.58	8.969	3.247	1.437	0.602	30.644	25.698	101.58	28.379	109.053	121.055	225.792	117.016	48.512	51.319	122.964	52.594	120.616	155.989	197.593	116.844	33.849	38.976	128.49	39.678	99.307	99.479	166.409	87.962	30.6623	82.3317	56.0395	175.277	188.149	87.1587	121.927	84.7668	47.3882
Env+Gag+Gag-Pol 1:10	0.84	0.731	0.672	1.005	0.83	1.42	0.736	0.689	1.055	1.41	1.04	1.734	0.865	1.686	1.893	1.239	144.833	118.681	172.728	78.919	54.784	124.549	73.976	66.392	148.527	182.009	166.266	117.529	na	93.364	60.777	151.092	93.918	93.565	198.533	84.217	na	88.446	74.47	85.108	78.1142	129.022	192.305	122.301	na	76.3308	83.5894	115.167	150.807
Env+Gag+Gag-Pol 1:20	1.724	1.447	0.6	1.059	0.885	0.689	0.634	2.24	2.231	2.38	0.534	1.466	1.127	0.715	1.541	3.869	102.782	103.746	106.859	168.225	111.639	68.715	198.146	96.717	140.012	104.796	116.12	153.576	155.733	83.822	164.987	127.519	118.227	98.467	94.222	169.902	106.09	50.562	145.339	132.88	88.6236	91.621	127.515	185.047	143.361	59.5467	209.869	146.034	153.495
Data represent endpoint binding titers (x10e-3) measured by immunoassay on immobilized 426c-DG3 Env trimer in serum from individual mice from each immunization group at the indicated time point. na = not available
HIV-1 426c-DG3 neutralization (Fig. 5, A and B)
Immunization group	Day 28								Day 42								Day 57								Day 85								Day 112								Day 126								Day 141
Env	<40	<40	<40	<40	<40	<40	<40	<40	<40	<40	<40	<40	2768	5029	4268	90	94	<40	<40	<40	4475	5269	6159	474	<40	<40	<40	<40	1117	7092	5114	557	<40	<40	<40	<40	747	3843	3758	861	<40	<40	<40	<40	899	36477	19793	68761	<40
Env+Gag	<40	<40	274	<40	<40	60	<40	<40	90	<40	20658	26417	7512	13047	<40	385	162	544	21591	24599	11101	8751	960	2255	<40	307	10907	10237	4059	14855	2052	214	<40	158	17289	18728	5230	6312	3135	121	261	10435	31042	24081	26641	20344	125830	70	159
Env+Gag+Gag-Pol 1:5	42	210	<40	<40	230	42	66	<40	38179	59730	2822	7641	45405	6680	21145	42	25828	40101	1426	3899	17017	65	11434	4536	34052	30809	7237	2888	13837	5229	5392	54	34417	122569	4506	1252	30271	3997	11429	<40	109412	202830	97022	2025	91755	23729	45084	902	85152
Env+Gag+Gag-Pol 1:10	<40	<40	<40	<40	<40	<40	<40	190	68762	109	1609	<40	32047	3813	6196	<40	31718	<40	4459	<40	24572	73	11840	11612	31233	<40	2109	<40	22649	44	13812	3491	28617	<40	2022	<40	24118	85	12006	2417	87991	<40	49582	11577	75983	76	142473	18965	70769
Env+Gag+Gag-Pol 1:20	<40	80	<40	<40	<40	176	<40	<40	2754	55912	6529	7840	2903	21228	<40	171	11303	28771	1512	4397	7518	23991	<40	1335	3754	40130	3509	9521	2499	17052	<40	1507	1774	33371	2528	10152	2820	33261	<40	3501	6375	30886	2454	8064	16436	71756	<40	37388	7363
Data represent reciprocal half-maximal inhibitory concentrations (IC50) measured by the TZMbl assay against the 426c-DG3 strain in serum from individual mice from each immunization group at the indicated time point.
HIV-1 426c-DG1 neutralization (Fig. 5, A and B)
Immunization group	Day 28								Day 42								Day 57								Day 85								Day 112								Day 126								Day 141
Env	<40	<40	<40	<40	<40	<40	<40	<40	<40	<40	<40	<40	<40	200	214	<40	<40	<40	<40	<40	<40	245	579	<40	<40	<40	<40	<40	<40	242	396	<40	<40	<40	<40	<40	<40	197	189	<40	<40	<40	<40	<40	<40	1746	2111	1080	<40
Env+Gag	<40	<40	65	<40	<40	<40	<40	<40	<40	<40	414	<40	<40	299	<40	<40	105	<40	1086	<40	102	1546	<40	<40	<40	<40	876	<40	78	1308	<40	<40	<40	<40	652	<40	62	761	<40	<40	101	2201	1351	<40	1381	402	120	<40	85
Env+Gag+Gag-Pol 1:5	<40	144	<40	42	168	<40	48	<40	582	7073	<40	44	2600	42	2942	44	2172	18566	<40	42	9866	65	7193	297	935	9242	<40	<40	1268	130	1017	44	101	10398	<40	<40	822	48	2870	43	1370	18338	5273	<40	6318	3377	8104	43	2260
Env+Gag+Gag-Pol 1:10	<40	<40	<40	<40	<40	<40	<40	141	119	<40	<40	<40	507	302	455	<40	639	<40	<40	<40	1138	<40	752	1056	70	<40	42	<40	957	<40	136	508	<40	<40	131	<40	998	<40	688	306	197	<40	7210	55	9340	<40	1751	2711	339
Env+Gag+Gag-Pol 1:20	<40	72	<40	<40	<40	135	<40	<40	93	1859	<40	221	<40	159	<40	<40	500	7195	<40	1421	<40	339	<40	<40	167	2044	<40	196	<40	<40	<40	40	<40	1984	<40	186	<40	<40	<40	40	898	4749	<40	513	2466	<40	<40	3719	753
Data represent reciprocal half-maximal inhibitory concentrations (IC50) measured by the TZMbl assay against the 426c-DG1 strain in serum from individual mice from each immunization group at the indicated time point.
[truncated: 15 more columns]

## Sheet: SARS CoV-2 immunization
Individual primary data for SARS-CoV-2 Spike trimer binding and neutralization
Spike trimer binding (Fig. 7C)
Immunization group	Day 14								Day 28								Day 42								Day 57								Day 112								Day 126								Day 222
Spike-S	0.09	0.396	1.932	0.086	0.642	0.278	0.459	0.013	0.104	1.637	0.778	0.093	0.5	2.775	0.433	0.013	19.784	70.882	18.421	18.123	13.923	12.988	18.751	12.241	19.227	134.028	19.821	15.3	11.966	13.453	26.211	18.878	15.456	44.294	9.271	7.056	8.878	6.899	10.324	50.058	74.525	74.276	57.191	78.806	105.45	195.54	104.424	65.356	48.322
Spike-S+Gag	0.361	1.961	9.269	0.419	0.013	5.438	1.273	0.882	0.393	2.602	1.148	0.893	0.013	9.285	0.815	1.502	80.704	193.109	41.5	93.312	22.567	368.164	97.891	34.936	73.855	374.219	46.351	102.228	141.566	211.197	88.865	25.925	50.177	30.811	23.69	74.711	9.915	36.662	54.444	29.916	85.374	110.444	214.398	239.995	256.971	152.398	606.649	59.547	47.152
Spike-S+Gag+Gag-Pol 1:5	0.825	19.045	7.739	1.158	1.164	0.612	9.681	5.284	1.16	20.321	2.097	1.54	1.431	1.4	0.777	3.411	40.401	383.801	120.171	76.304	52.828	484.824	44.912	40.167	24.082	533.71	171.766	102.981	106.033	196.55	39.761	36.519	22.914	90.664	69.275	70.486	44.395	29.737	20.917	15.175	110.411	177.66	193.407	136.022	163.255	263.074	130.136	77.373	88.261
Spike-S+Gag+Gag-Pol 1:10	2.174	5.013	1.602	1.543	0.457	0.706	1.016	0.404	2.083	15.723	0.817	1.868	0.954	1.689	0.826	0.995	38.426	309.272	33.844	28.611	61.473	94.986	46.351	87.989	14.134	425.051	67.973	48.039	87.434	310.241	70.562	146.703	24.243	17.665	18.354	5.993	51.829	53.633	28.746	51.9	165.435	80.003	158.819	74.16	85.501	69.317	113.843	173.278	156.186
Spike-S+Gag+Gag-Pol 1:20	0.995	5.045	5.06	0.359	1.934	1.097	2.381	0.468	1.959	15.385	2.945	0.719	1.457	1.786	1.066	0.725	195.76	222.434	157.379	69.632	37.293	317.063	35.851	42.233	333.682	44.101	6.376	79.62	67.058	65.307	6.59	36.372	35.717	64.05	25.252	18.397	24.933	36.293	21.504	53.194	53.875	76.677	200.258	48.532	45.284	81.108	118.904	48.809	148.901
Data represent endpoint binding titers (x10e-3) measured by immunoassay on immobilized Spike trimer (Wuhan-1 strain) in serum from individual mice from each immunization group at the indicated time point.
SARS-CoV-2 (Wuhan-1) neutralization (Fig. 8, A and B)
Immunization group	Day 28								Day 42								Day 57								Day 85								Day 126								Day 222
Spike-S	<30	<30	<30	<30	<30	<30	<30	<30	260	2006	758	<30	168	2256	780	30	639	883	916	<30	175	3449	1120	92	496	342	1133	43	130	1383	2456	77	28600	6292	3920	7710	na	2723	10531	5331	16031	1459	3813	4828	na	1914	6820	607
Spike-S+Gag	<30	<30	<30	<30	66	<30	<30	<30	249	3924	<30	6977	68	5587	2489	1968	367	4179	104	8154	<30	5618	2563	829	101	1885	109	4086	<30	3335	1758	944	1694	14073	na	38850	2233	14542	32652	7073	518	4262	na	7754	1301	6597	12948	3342
Spike-S+Gag+Gag-Pol 1:5	<30	<30	240	<30	<30	<30	<30	<30	2607	12782	7231	1536	391	8787	1942	4479	2565	16740	6365	1976	894	4622	1895	4091	484	13599	6889	401	337	1788	2021	964	15395	37599	26120	12244	18944	23094	na	19155	2376	21147	16244	5142	1699	6797	na	1722
Spike-S+Gag+Gag-Pol 1:10	<30	<30	<30	<30	<30	<30	<30	101	696	6996	1468	1063	4034	5105	3672	44744	858	4994	2152	1067	1899	4668	3732	37397	2364	4869	610	450	869	1994	2030	22648	19248	27166	16593	4000	5793	13750	25753	60257	3729	6890	14682	1765	3726	5488	4856	21497
Spike-S+Gag+Gag-Pol 1:20	<30	<30	<30	<30	<30	<30	<30	<30	2941	8875	10649	2180	2897	832	828	2528	3909	6046	7162	1516	2291	1239	1170	2420	1935	1220	4386	1108	1675	863	1034	1504	15586	5851	12151	4050	21230	3253	3830	16598	5651	6247	6763	na	8782	2372	1949	658
Data represent reciprocal half-maximal inhibitory concentrations (IC50) measured by the TZMbl assay against the Wuhan-1 strain in serum from individual mice from each immunization group at the indicated time point. na = not available.
SARS-CoV-2 (B.1.351) neutralization (Fig. 8, A and B)
Immunization group	Day 28								Day 42								Day 57								Day 85								Day 126								Day 222
Spike-S	<30	<30	<30	<30	<30	<30	<30	<30	<30	649	<30	<30	<30	364	<30	<30	110	226	250	30	72	251	30	163	30	106	236	30	30	190	30	249	36400	2996	3320	11008	na	660	551	14931	25409	1728	5854	9769	na	1009	326	7593
Spike-S+Gag	<30	<30	<30	<30	<30	<30	<30	<30	<30	<30	<30	7393	<30	4255	1471	5349	52	59	30	3542	30	965	551	1720	30	30	30	1997	30	922	1594	1154	1158	14003		46305	595	11058	35872	25365	3908	18631	na	30163	634	10651	49976	19757
Spike-S+Gag+Gag-Pol 1:5	<30	<30	<30	<30	<30	<30	<30	<30	3010	8052	6786	<30	530	4502	791	7946	2190	4224	2863	30	182	3097	191	4942	1292	4977	1954	30	152	2724	na	1375	29123	42566	25990	13035	24252	17291	na	7197	25487	38271	26862	10106	18494	14592	na	6247
Spike-S+Gag+Gag-Pol 1:10	<30	<30	<30	<30	<30	<30	<30	<30	1501	4613	12365	<30	2610	2575	<30	1966	313	2939	3613	620	1778	474	203	582	166	3017	876	261	2360	1848	718	329	2537	52190	40794	5444	35816	14733	12088	4100	2805	56347	35464	4648	5920	7575	6742	4289
Spike-S+Gag+Gag-Pol 1:20	<30	<30	<30	<30	<30	<30	<30	<30	<30	4187	584	<30	2373	4727	451	550	113	2977	364	147	2676	449	522	303	403	1597	4949	892	972	542	127	1320	13628	12145	30866	12306	4277	11492	22235	16479	11410	9068	26708	na	2606	11693	14788	1120
Data represent reciprocal half-maximal inhibitory concentrations (IC50) measured by the TZMbl assay against the B.1.351 strain in serum from individual mice from each immunization group at the indicated time point. na = not available.
[truncated: 7 more columns]
